# Supplementary material for: Alphavirus-Driven Interferon Gamma (IFNg) Expression Inhibits Tumor Growth in Orthotopic 4T1 Breast Cancer Model
Source: Vaccines (Basel). 2021 Oct 27;9(11):1247. doi: 10.3390/vaccines9111247 (PMC8620866; doi:10.3390/vaccines9111247)
Supplement: Supplementary file 1 [file vaccines-09-01247-s001.zip]

Archive with 1 entries (1 files):
- vaccines-1334081-supplementary.pdf
